# Supplementary material for: The Antimicrobial Effect of Gold Quantum Dots and Femtosecond Laser Irradiation on the Growth Kinetics of Common Infectious Eye Pathogens: An In Vitro Study
Source: Nanomaterials (Basel). 2022 Oct 26;12(21):3757. doi: 10.3390/nano12213757 (PMC9654226; doi:10.3390/nano12213757)
Supplement: Supplementary file 1 [file nanomaterials-12-03757-s001.zip]

Archive with 1 entries (1 files):
- nanomaterials-1961804-supplementary.pdf
